# Supplementary material for: Dominant spinal muscular atrophy linked mutations in the cargo binding domain of BICD2 result in altered interactomes and dynein hyperactivity
Source: eLife. 2025 Dec 3;14:RP107503. doi: 10.7554/eLife.107503 (PMC12674617; doi:10.7554/eLife.107503)
Supplement: Figure 1—figure supplement 1—source data 1. [file elife-107503-fig1-figsupp1-data1.zip]

Archive with 8 entries (7 files):
- Figure 1-figure supplement/
- __MACOSX/._Figure 1-figure supplement
- Figure 1-figure supplement/Fig1-figure supplement GFP western long exposure.tif
- __MACOSX/Figure 1-figure supplement/._Fig1-figure supplement GFP western long exposure.tif
- Figure 1-figure supplement/Fig1-figure supplement GFP western short exposure.tif
- __MACOSX/Figure 1-figure supplement/._Fig1-figure supplement GFP western short exposure.tif
- Figure 1-figure supplement/Fig1-figure supplement V5.tif
- __MACOSX/Figure 1-figure supplement/._Fig1-figure supplement V5.tif
