# Supplementary material for: Dominant spinal muscular atrophy linked mutations in the cargo binding domain of BICD2 result in altered interactomes and dynein hyperactivity
Source: eLife. 2025 Dec 3;14:RP107503. doi: 10.7554/eLife.107503 (PMC12674617; doi:10.7554/eLife.107503)
Supplement: Figure 2—source data 2. [file elife-107503-fig2-data2.zip]

Archive with 10 entries (10 files):
- Fig2A V5.pdf
- Fig2A VPS41.pdf
- Fig2B V5 blot.pdf
- Fig2B Vps16.pdf
- Fig2B Vps18.pdf
- Fig2D RanBP2 long exposure.pdf
- Fig2D RanBP2 short exposure.pdf
- Fig2D V5 blot.pdf
- Fig2D Vps41 long exposure.pdf
- Fig2D Vps41 short exposure.pdf
