# Supplementary material for: Dominant spinal muscular atrophy linked mutations in the cargo binding domain of BICD2 result in altered interactomes and dynein hyperactivity
Source: eLife. 2025 Dec 3;14:RP107503. doi: 10.7554/eLife.107503 (PMC12674617; doi:10.7554/eLife.107503)
Supplement: Figure 2—figure supplement 1—source data 1. [file elife-107503-fig2-figsupp1-data1.zip]

Archive with 15 entries (15 files):
- Figure2-figure supplement 2A RanBP2 long exposure.tif
- Figure2-figure supplement 2A RanBP2 short exposure.tif
- Figure2-figure supplement 2A V5.tif
- Figure2-figure supplement 2A Vps41 long exposure.tif
- Figure2-figure supplement 2A Vps41 short exposure.tif
- Figure2-figure supplement 2B Vps16.tif
- Figure2-figure supplement 2B Vps18.tif
- Figure2-figure supplement 2C RanBP2 long exposure.tif
- Figure2-figure supplement 2C RanBP2 short exposure.tif
- Figure2-figure supplement 2C Vps41 long exposure.tif
- Figure2-figure supplement 2C Vps41 short exposure.tif
- Figure2-figure supplement 2D Vps16.tif
- Figure2-figure supplement 2D Vps18 long exposure.tif
- Figure2-figure supplement 2D Vps18 short exposure.tif
- Figure2-figure supplement 2D Vps41.tif
