# Supplementary material for: Dominant spinal muscular atrophy linked mutations in the cargo binding domain of BICD2 result in altered interactomes and dynein hyperactivity
Source: eLife. 2025 Dec 3;14:RP107503. doi: 10.7554/eLife.107503 (PMC12674617; doi:10.7554/eLife.107503)
Supplement: Figure 3—figure supplement 1—source data 1. [file elife-107503-fig3-figsupp1-data1.zip]

Archive with 18 entries (17 files):
- Figure 3-figure supplement/
- __MACOSX/._Figure 3-figure supplement
- Figure 3-figure supplement/Figure3-figure supplement 3C Tubulin.tif
- __MACOSX/Figure 3-figure supplement/._Figure3-figure supplement 3C Tubulin.tif
- Figure 3-figure supplement/Figure3-figure supplement 3C KIF5B.tif
- __MACOSX/Figure 3-figure supplement/._Figure3-figure supplement 3C KIF5B.tif
- Figure 3-figure supplement/.DS_Store
- __MACOSX/Figure 3-figure supplement/._.DS_Store
- Figure 3-figure supplement/Figure3-figure supplement 3A Dhc.tif
- __MACOSX/Figure 3-figure supplement/._Figure3-figure supplement 3A Dhc.tif
- Figure 3-figure supplement/Figure3-figure supplement 3B BicD2.tif
- __MACOSX/Figure 3-figure supplement/._Figure3-figure supplement 3B BicD2.tif
- Figure 3-figure supplement/Figure3-figure supplement 3A BicD2.tif
- __MACOSX/Figure 3-figure supplement/._Figure3-figure supplement 3A BicD2.tif
- Figure 3-figure supplement/Figure3-figure supplement 3A Tubulin.tif
- __MACOSX/Figure 3-figure supplement/._Figure3-figure supplement 3A Tubulin.tif
- Figure 3-figure supplement/Figure3-figure supplement 3B Tubulin.jpg
- __MACOSX/Figure 3-figure supplement/._Figure3-figure supplement 3B Tubulin.jpg
