# Supplementary material for: Dominant spinal muscular atrophy linked mutations in the cargo binding domain of BICD2 result in altered interactomes and dynein hyperactivity
Source: eLife. 2025 Dec 3;14:RP107503. doi: 10.7554/eLife.107503 (PMC12674617; doi:10.7554/eLife.107503)
Supplement: Figure 3—figure supplement 1—source data 2. [file elife-107503-fig3-figsupp1-data2.zip]

Archive with 14 entries (14 files):
- Figure3-figure supplement 3A BicD2.pdf
- __MACOSX/._Figure3-figure supplement 3A BicD2.pdf
- Figure3-figure supplement 3A Dhc.pdf
- __MACOSX/._Figure3-figure supplement 3A Dhc.pdf
- Figure3-figure supplement 3A Tubulin.pdf
- __MACOSX/._Figure3-figure supplement 3A Tubulin.pdf
- Figure3-figure supplement 3B BicD2.pdf
- __MACOSX/._Figure3-figure supplement 3B BicD2.pdf
- Figure3-figure supplement 3B Tubulin.pdf
- __MACOSX/._Figure3-figure supplement 3B Tubulin.pdf
- Figure3-figure supplement 3C KIF5B.pdf
- __MACOSX/._Figure3-figure supplement 3C KIF5B.pdf
- Figure3-figure supplement 3C Tubulin.pdf
- __MACOSX/._Figure3-figure supplement 3C Tubulin.pdf
