# Supplementary material for: Dominant spinal muscular atrophy linked mutations in the cargo binding domain of BICD2 result in altered interactomes and dynein hyperactivity
Source: eLife. 2025 Dec 3;14:RP107503. doi: 10.7554/eLife.107503 (PMC12674617; doi:10.7554/eLife.107503)
Supplement: Figure 4—source data 2. [file elife-107503-fig4-data2.zip]

Archive with 6 entries (6 files):
- Fig4A bound fraction DCTN1.pdf
- Fig4A bound fraction DIC.pdf
- Fig4A bound fraction V5.pdf
- Fig4A total fraction DCTN1.pdf
- Fig4A total fraction DIC.pdf
- Fig4A total fraction V5.pdf
