# Supplementary material for: Dominant spinal muscular atrophy linked mutations in the cargo binding domain of BICD2 result in altered interactomes and dynein hyperactivity
Source: eLife. 2025 Dec 3;14:RP107503. doi: 10.7554/eLife.107503 (PMC12674617; doi:10.7554/eLife.107503)
Supplement: Figure 6—source data 2. [file elife-107503-fig6-data2.zip]

Archive with 6 entries (6 files):
- Fig6D RanBP2 long exposure.pdf
- Fig6D RanBP2 short exposure.pdf
- Fig6D V5.pdf
- Fig6D Vps41 long exposure.pdf
- Fig6D Vps41 short exposure.pdf
- Fig6D CSPP1.pdf
