# Supplementary material for: Dominant spinal muscular atrophy linked mutations in the cargo binding domain of BICD2 result in altered interactomes and dynein hyperactivity
Source: eLife. 2025 Dec 3;14:RP107503. doi: 10.7554/eLife.107503 (PMC12674617; doi:10.7554/eLife.107503)
Supplement: Figure 6—figure supplement 1—source data 1. [file elife-107503-fig6-figsupp1-data1.zip]

Archive with 17 entries (17 files):
- Figure6-figure supplement 6A Importin beta bound fraction.tif
- Figure6-figure supplement 6A Importin beta total fraction.tif
- Figure6-figure supplement 6A V5 bound fraction.tif
- Figure6-figure supplement 6A V5 total fraction.tif
- Figure6-figure supplement 6B Importin beta long exposure.tif
- Figure6-figure supplement 6B Importin beta short exposure.tif
- Figure6-figure supplement 6B V5 long exposure.tif
- Figure6-figure supplement 6B V5 short exposure.tif
- Figure6-figure supplement 6C Importin beta bound fraction.tif
- Figure6-figure supplement 6C Importin beta total fraction.tif
- Figure6-figure supplement 6C RanBP2 long exposure.tif
- Figure6-figure supplement 6C RanBP2 short exposure.tif
- Figure6-figure supplement 6C Vps41 bound fraction.tif
- Figure6-figure supplement 6C Vps41 total fraction.tif
- Figure6-figure supplement 6D Vps16 and Vps18 total fraction.tif
- Figure6-figure supplement 6D Vps16 bound fraction.tif
- Figure6-figure supplement 6D Vps18 bound fraction.tif
