# Supplementary material for: Dominant spinal muscular atrophy linked mutations in the cargo binding domain of BICD2 result in altered interactomes and dynein hyperactivity
Source: eLife. 2025 Dec 3;14:RP107503. doi: 10.7554/eLife.107503 (PMC12674617; doi:10.7554/eLife.107503)
Supplement: Figure 7—source data 2. [file elife-107503-fig7-data2.zip]

Archive with 2 entries (2 files):
- Fig7A GRAMD1A long exposure.pdf
- Fig7A GRAMD1A short exposure.pdf
